# Supplementary material for: Smartphone Postural Sway and Pronator Drift tests as Measures of Neurological Disability
Source: medRxiv. 2024 Nov 21:2024.11.20.24317196. Preprint. [Version 1] doi: 10.1101/2024.11.20.24317196 (PMC11722448; doi:10.1101/2024.11.20.24317196)
Supplement: Supplement 15 [file media-15.xlsx]

## Sheet: Sheet1
Supplementary Table 15
Demographic data for Postural Sway analysis training cohort subjects (Clinical and MRI Correlations; Model training)
	HV (n=0)	RR-MS (n=14)	SP-MS (n=4)	PP-MS (n=5)	OIND (n=2)	NIND (n=6)	CIS (n=1)	RIS (n=0)
Post-Hoc Label	A	B	C	D	E	F	G	H
Sex
Female	nan%	50.0%	50.0%	60.0%	100.0%	66.7%	0.0%	nan%
Male	nan%	50.0%	50.0%	40.0%	0.0%	33.3%	100.0%	nan%
Post-Hoc	-	-	-	-	-	-	-	-
Age (years)
Range	nan - nan	40.1 - 71.3	55.3 - 62.7	24.5 - 73.9	41.9 - 48.0	26.6 - 60.7	27.0 - 27.0	nan - nan
Mean ± SD	nan ± nan	54.1 ± 10.4	59.0 ± 3.3	55.8 ± 20.2	45.0 ± 4.4	45.0 ± 13.4	27.0 ± nan	nan ± nan
Median	nan	52.7	59.0	65.2	45.0	43.6	27.0	nan
Post-Hoc	-	-	-	-	-	-	-	-
Height (meters)
Range	nan - nan	1.6 - 1.9	1.7 - 1.9	1.6 - 1.8	1.6 - 1.7	1.6 - 1.8	1.8 - 1.8	nan - nan
Mean ± SD	nan ± nan	1.7 ± 0.1	1.8 ± 0.1	1.7 ± 0.1	1.6 ± 0.1	1.7 ± 0.1	1.8 ± nan	nan ± nan
Median	nan	1.7	1.7	1.7	1.6	1.7	1.8	nan
Post-Hoc	-	-	-	-	-	-	-	-
Weight (kilograms)
Range	nan - nan	51.0 - 150.6	56.9 - 133.0	53.3 - 91.3	79.0 - 90.9	64.9 - 95.8	70.9 - 70.9	nan - nan
Mean ± SD	nan ± nan	89.5 ± 28.4	96.9 ± 31.2	73.6 ± 16.6	85.0 ± 8.4	77.9 ± 10.4	70.9 ± nan	nan ± nan
Median	nan	84.7	98.9	71.4	85.0	76.5	70.9	nan
Post-Hoc	-	-	-	-	-	-	-	-
Demographic data for Postural Sway training cohort subjects used in computation of correlations with Clinical and MRI scores and as training set for Postural Sway models. SD indicates standard deviation from the mean. Post-Hoc tests were performed to detect significant differences across groups. For Age, Height, and Weight, a Wilcoxon Rank Sums test (alpha = .05) was performed; for Sex, a Fisher …
